# Supplementary material for: Characterization of Two Mouse Chd7 Heterozygous Loss-of-Function Models Shows Dysgenesis of the Corpus Callosum and Previously Unreported Features of CHARGE Syndrome
Source: Int J Mol Sci. 2022 Sep 29;23(19):11509. doi: 10.3390/ijms231911509 (PMC9569499; doi:10.3390/ijms231911509)
Supplement: Supplementary file 1 [file ijms-23-11509-s001.zip]

Archive with 1 entries (1 files):
- ijms-1862038-supplementary.pdf
